# Supplementary material for: A p53-like transcription factor similar to Ndt80 controls the response to nutrient stress in the filamentous fungus, Aspergillus nidulans
Source: F1000Res. 2013 Mar 4;2:72. [Version 1] doi: 10.12688/f1000research.2-72.v1 (PMC3821154; doi:10.12688/f1000research.2-72.v1)
Supplement: Conidiophore length data — To measure conidiophore length, strains inoculated into 1 cm2 blocks of complete medium on microscope slides as described by Larone (1995). Conidiophores were photographed at 400 x magnification after growth at 37oC on microscope slides. Measurements were carried out using the ImageJ program (http://rsbweb.nih.gov/ij/). [file f1000research-2-1226-s0000.tgz]

Archive with 1 entries (1 files):
- Conidiophore_length_data.xlsx
