# Supplementary material for: A p53-like transcription factor similar to Ndt80 controls the response to nutrient stress in the filamentous fungus, Aspergillus nidulans
Source: F1000Res. 2013 Mar 4;2:72. [Version 1] doi: 10.12688/f1000research.2-72.v1 (PMC3821154; doi:10.12688/f1000research.2-72.v1)
Supplement: Conidial number data — The number of asexual spores (conidia) per mm2 produced by A. nidulans strains MH2 (xprG+), MK422 (xprGΔ) and MK85 (xprG1) was determined by removing three plugs from colonies on complete medium containing 2.2% agar. The conidia from each plug were suspended in a solution of 0.01% TWEEN80 and counted in a haemocytometer. The experiment was repeated a total of four times using different batches of medium. [file f1000research-2-1226-s0003.tgz]

Archive with 1 entries (1 files):
- glucose_uptake_raw_data.xls
