# Supplementary material for: A p53-like transcription factor similar to Ndt80 controls the response to nutrient stress in the filamentous fungus, Aspergillus nidulans
Source: F1000Res. 2013 Mar 4;2:72. [Version 1] doi: 10.12688/f1000research.2-72.v1 (PMC3821154; doi:10.12688/f1000research.2-72.v1)
Supplement: Conidial number data — The number of asexual spores (conidia) per mm2 produced by A. nidulans strains MH2 (xprG+), MK422 (xprGΔ) and MK85 (xprG1) was determined by removing three plugs from colonies on complete medium containing 2.2% agar. The conidia from each plug were suspended in a solution of 0.01% TWEEN80 and counted in a haemocytometer. The experiment was repeated a total of four times using different batches of medium. [file f1000research-2-1226-s0003.tgz › glucose_uptake_raw_data.xls]

## Sheet: Average counts 6.2.07
sample		final [glucose]	time	counts 1	counts 2	average counts
1	background	0		937.67	1671	1304.34
2	background	0		834.67	1628	1231.34
3	glucose	50 µM		58079	58898	58488.5
4	glucose	250 µM		59801	60424	60112.5
5	glucose	1 mM		58238	58845	58541.5
6	glucose	4 mM		57966	58454	58210
7	WT	25 µM	5	3374	3319	3346.5
8	WT	25 µM	30	7127	7198	7162.5
9	WT	25 µM	60	13552.6	13420	13486.3
10	WT	25 µM	90	16331	16122	16226.5
11	WT	125 µM	5	2510.33	2116.33	2313.33
12	WT	125 µM	30	4024.33	4259.33	4141.83
13	WT	125 µM	60	8495.67	8373	8434.33
14	WT	125 µM	90	10571.6	10652	10611.8
15	WT	500 µM	5	2370.67	2398	2384.34
16	WT	500 µM	30	3494.33	3642	3568.16
17	WT	500 µM	60	5466.33	5547	5506.66
18	WT	500 µM	90	7017	7348	7182.5
19	WT	2 mM	5	1762.33	2222	1992.16
20	WT	2 mM	30	2794.67	3331	3062.84
21	WT	2 mM	60	3457	3498	3477.5
22	WT	2 mM	90	4606.67	4665	4635.84
23	xprGD	25 µM	5	2197	2027	2112
24	xprGD	25 µM	30	3509.67	3321	3415.34
25	xprGD	25 µM	60	5349.33	5109	5229.16
26	xprGD	25 µM	90	6641.67	6641	6641.34
27	xprGD	125 µM	5	2549	2938	2743.5
28	xprGD	125 µM	30	3529.33	3739	3634.16
29	xprGD	125 µM	60	4402.67	4511	4456.84
30	xprGD	125 µM	90	5481.67	5593	5537.34
31	xprGD	500 µM	5	2345.33	2842	2593.66
32	xprGD	500 µM	30	3136.33	3421	3278.66
33	xprGD	500 µM	60	4216	4636	4426
34	xprGD	500 µM	90	5278.67	5469	5373.84
35	xprGD	2 mM	5	2345.67	2612	2478.84
36	xprGD	2 mM	30	2855	3290	3072.5
37	xprGD	2 mM	60	3690.33	4045	3867.66
38	xprGD	2 mM	90	4120.33	4214	4167.16

## Sheet: Glucose Standards 6.2.07
Vial	[glucose]	Volume of glucose solution	No. of nmol glucose in solution	No. of counts (Ave)	Counts per nmol glucose
1	0		0	1304	0
2	0 + filter	0	0	1231	0
3	50 µM	50 µl	2.5	58489	23395.6
4	250 µM	50 µl	12.5	60113	4809.04
5	1 mM	50 µl	50	58542	1170.84
6	4 mM	50 µl	200	58210	291.05

## Sheet: Calculations 6.2.07
sample	strain	final [glucose]	time	counts	adjusted counts	counts/nmol	nmol	nmol/sec
7	WT	25 µM	5	3347	2079	23395.6	0.0888629	0.0177726
8	WT	25 µM	30	7163	5895	23395.6	0.25197	0.00839902
9	WT	25 µM	60	13486	12218	23395.6	0.522235	0.00870392
10	WT	25 µM	90	16227	14959	23395.6	0.639394	0.00710437
11	WT	125 µM	5	2313	1045	4809.04	0.217299	0.0434598
12	WT	125 µM	30	4142	2874	4809.04	0.597624	0.0199208
13	WT	125 µM	60	8434	7166	4809.04	1.49011	0.0248352
14	WT	125 µM	90	10612	9344	4809.04	1.94301	0.021589
15	WT	500 µM	5	2384	1116	1170.84	0.953162	0.190632
16	WT	500 µM	30	3568	2300	1170.84	1.9644	0.0654801
17	WT	500 µM	60	5507	4239	1170.84	3.62048	0.0603413
18	WT	500 µM	90	7183	5915	1170.84	5.05193	0.0561325
19	WT	2 mM	5	1992	724	291.05	2.48755	0.497509
20	WT	2 mM	30	3063	1795	291.05	6.16733	0.205578
21	WT	2 mM	60	3478	2210	291.05	7.5932	0.126553
22	WT	2 mM	90	4636	3368	291.05	11.5719	0.128577
23	xprGΔ	25 µM	5	2112	844	23395.6	0.0360752	0.00721503
24	xprGΔ	25 µM	30	3415	2147	23395.6	0.0917694	0.00305898
25	xprGΔ	25 µM	60	5229	3961	23395.6	0.169305	0.00282176
26	xprGΔ	25 µM	90	6641	5373	23395.6	0.229659	0.00255176
27	xprGΔ	125 µM	5	2744	1476	4809.04	0.306922	0.0613844
28	xprGΔ	125 µM	30	3634	2366	4809.04	0.49199	0.0163997
29	xprGΔ	125 µM	60	4457	3189	4809.04	0.663126	0.0110521
30	xprGΔ	125 µM	90	5537	4269	4809.04	0.887703	0.00986337
31	xprGΔ	500 µM	5	2594	1326	1170.84	1.13252	0.226504
32	xprGΔ	500 µM	30	3279	2011	1170.84	1.71757	0.0572523
33	xprGΔ	500 µM	60	4426	3158	1170.84	2.69721	0.0449535
34	xprGΔ	500 µM	90	5374	4106	1170.84	3.50688	0.0389654
35	xprGΔ	2 mM	5	2479	1211	291.05	4.1608	0.832159
36	xprGΔ	2 mM	30	3073	1805	291.05	6.20168	0.206723
37	xprGΔ	2 mM	60	3868	2600	291.05	8.93317	0.148886
38	xprGΔ	2 mM	90	4167	2899	291.05	9.96049	0.110672

## Sheet: Average counts 27.2.07
sample		final [glucose]	time	counts 1	counts 2	average counts
1	background	0		129.33	203	166.165
2	glucose	50 µM		61507	61788	61647.5
3	glucose	250 µM		61636	61482	61559
4	glucose	1 mM		62269	62643.6	62456.3
5	glucose	4 mM		63718	64205.3	63961.7
6	xprG1	50 µM	30	1148.67	1103.67	1126.17
7	xprG1	50 µM	60	1882	1834.33	1858.16
8	xprG1	50 µM	90	2676.33	2650.33	2663.33
9	xprG1	250 µM	30	905.33	843	874.165
10	xprG1	250 µM	60	1384.33	1206.33	1295.33
11	xprG1	250 µM	90	2073	1838	1955.5
12	xprG1	500µM	60	1084.67	1030.67	1057.67
13	xprG1	2 mM	60	1084.33	959	1021.66

## Sheet: Glucose standards 27.2.07
Vial	[glucose]	Volume of glucose solution	No. of nmol glucose in solution	No. of counts (Ave)	Counts per nmol glucose
1	0		0	166	0
2	50 µM	50 µl	2.5	61648	24659.2
3	250 µM	50 µl	12.5	61559	4924.72
4	1 mM	50 µl	50	62456	1249.12
5	4 mM	50 µl	200	63962	319.81

## Sheet: Calculation 27.2.07
sample	strain	final [glucose]	time	counts	adjusted counts	counts/nmol	nmol	nmol/sec
6	xprG1	25 µM	30	1126	960	24659.2	0.0389307	0.00129769
7	xprG1	25 µM	60	1858	1692	24659.2	0.0686154	0.00114359
8	xprG1	25 µM	90	2663	2497	24659.2	0.10126	0.00112512
9	xprG1	125 µM	30	874	708	4924.72	0.143765	0.00479215
10	xprG1	125 µM	60	1295	1129	4924.72	0.229252	0.00382086
11	xprG1	125 µM	90	1956	1790	4924.72	0.363472	0.00403858
12	xprG1	500 µM	60	1058	892	1249.12	0.714103	0.0119017
13	xprG1	2 mM	60	1022	856	319.81	2.67659	0.0446098

## Sheet: Average counts 6.3.07
sample		final [glucose]	time	counts 1	counts 2	average counts
1	background	0		789.67	674.33	732
2	glucose	50 µM		60490	60374.6	60432.3
3	glucose	250 µM		61252.3	61120.6	61186.4
4	glucose	1 mM		62263.6	62608	62435.8
5	glucose	4 mM		63471.6	63525.6	63498.6
6	niiA4	25 µM	60	10243.3	9875	10059.1
7	niiA4	125 µM	60	7199.67	6517	6858.34
8	niiA4	500µM	60	5001.67	3856.67	4429.17
9	niiA4	2 mM	60	3720.67	2608.33	3164.5
10	xprGΔ	25 µM	60	5494	4612.67	5053.34
11	xprGΔ	125 µM	60	4582	3977.33	4279.66
12	xprGΔ	500µM	60	3161.67	2927.33	3044.5
13	xprGΔ	2 mM	60	2924.33	2421	2672.66
14	xprG1	25 µM	60	3177.33	2549	2863.16
15	xprG1	125 µM	60	2274.33	1920	2097.16
16	xprG1	500µM	60	2388	1763	2075.5
17	xprG1	2 mM	60	1512	1124.33	1318.16

## Sheet: Calculation 6.3.07
sample	strain	final [glucose]	time	counts	adjusted counts	counts/nmol	nmol	nmol/sec
6	niiA4	25 µM	60	10059	9327	24172.8	0.385847	0.00643078
7	niiA4	125 µM	60	6858	6126	4894.88	1.25151	0.0208585
8	niiA4	500 µM	60	4429	3697	1248.72	2.96063	0.0493439
9	niiA4	2 mM	60	3165	2433	317.495	7.66311	0.127719
10	xprGΔ	25 µM	60	5053	4321	24172.8	0.178755	0.00297924
11	xprGΔ	125 µM	60	4280	3548	4894.88	0.724839	0.0120807
12	xprGΔ	500 µM	60	3045	2313	1248.72	1.8523	0.0308716
13	xprGΔ	2 mM	60	2673	1941	317.495	6.11348	0.101891
14	xprG1	25 µM	60	2863	2131	24172.8	0.0881569	0.00146928
15	xprG1	125 µM	60	2097	1365	4894.88	0.278863	0.00464771
16	xprG1	500 µM	60	2076	1344	1248.72	1.0763	0.0179384
17	xprG1	2 mM	60	1318	586	317.495	1.8457	0.0307616

## Sheet: Glucose standards 6.3.07
Counts in glucose solutions			No. of nmol glucose in solution	No. of counts (Ave)	Counts per nmol glucose
			0	732	0
Vial	[glucose]	Volume of glucose solution	2.5	60432	24172.8
1	0		12.5	61186	4894.88
2	50 µM	50 µl	50	62436	1248.72
3	250 µM	50 µl	200	63499	317.495
4	1 mM	50 µl
5	4 mM	50 µl

## Sheet: Average counts 8.3.07
sample		final [glucose]	time	counts 1	counts 2	average counts
1	background	0		893.67	1013.67	953.67
2	glucose	50 µM		64783	65187.6	64985.3
3	glucose	250 µM		60219	61012.3	60615.7
4	glucose	1 mM		63590.6	63781	63685.8
5	glucose	4 mM		58907	62693.6	60800.3
6	niiA4	25 µM	60	10946.3	10449	10697.6
7	niiA4	125 µM	60	12180.6	11946.3	12063.5
8	niiA4	500µM	60	6093.33	5598.67	5846
9	niiA4	2 mM	60	2987	2385.33	2686.16
10	xprGΔ	25 µM	60	4182.67	3213	3697.84
11	xprGΔ	125 µM	60	4140.33	3149.67	3645
12	xprGΔ	500µM	60	3182.67	2582.67	2882.67
13	xprGΔ	2 mM	60	2904	2107.33	2505.66
14	xprG1	25 µM	60	4092.33	2976	3534.16
15	xprG1	125 µM	60	3403	2253.67	2828.34
16	xprG1	500µM	60	3259.67	2023	2641.34
17	xprG1	2 mM	60	2589.33	1802.67	2196

[truncated: 2 more sheets: Glucose standards 8.3.07, Calculations 8.3.07]
