# Supplementary material for: A p53-like transcription factor similar to Ndt80 controls the response to nutrient stress in the filamentous fungus, Aspergillus nidulans
Source: F1000Res. 2013 Mar 4;2:72. [Version 1] doi: 10.12688/f1000research.2-72.v1 (PMC3821154; doi:10.12688/f1000research.2-72.v1)
Supplement: Glucose uptake raw data — The uptake of D-[U-14C] glucose (10.6 GBq/mmol, Amersham) was measured in germinating conidia of A. nidulans strains MH2 (xprG+), MK422 (xprGΔ) and MK85 (xprG1) as described previously by McCabe et al. (2003). Glucose uptake was measured in aliquots of 2.5 x 107 germinating conidia after transfer to media containing 0.025, 0.125, 0.5 or 2 mM glucose. [file f1000research-2-1226-s0002.tgz]

Archive with 1 entries (1 files):
- Condial_number_data.xlsx
