# Supplementary material for: A p53-like transcription factor similar to Ndt80 controls the response to nutrient stress in the filamentous fungus, Aspergillus nidulans
Source: F1000Res. 2013 Mar 4;2:72. [Version 1] doi: 10.12688/f1000research.2-72.v1 (PMC3821154; doi:10.12688/f1000research.2-72.v1)
Supplement: Glucose uptake raw data — The uptake of D-[U-14C] glucose (10.6 GBq/mmol, Amersham) was measured in germinating conidia of A. nidulans strains MH2 (xprG+), MK422 (xprGΔ) and MK85 (xprG1) as described previously by McCabe et al. (2003). Glucose uptake was measured in aliquots of 2.5 x 107 germinating conidia after transfer to media containing 0.025, 0.125, 0.5 or 2 mM glucose. [file f1000research-2-1226-s0002.tgz › Condial_number_data.xlsx]

## Sheet: Sheet1
	Experiment No.	Date	25 µM	125 µM	500 µM	2 mM
xprG+	1	2007-02-06	0.0087	0.02484	0.06034	0.12655
	2	2007-02-20
	3	2007-02-27	0.00428	0.01416	0.03438	0.0924
	4	2007-03-06	0.00643	0.02086	0.04934	0.12772
	5	2007-03-08	0.0065	0.03818	0.06401	0.09496
	6	2007-04-05	0.00507	0.0163	0.04169	0.10307
	Average		0.006196	0.022868	0.049952	0.10894
	SD		0.00168494	0.00950455	0.0124163	0.0170753
	Standard Error		0.000753552	0.00425069	0.00555292	0.00763656
xprGΔ	1	2007-02-06	0.00282	0.01105	0.04495	0.14889
	2	2007-02-20
	3	2007-02-27
	4	2007-03-06	0.00298	0.01208	0.03087	0.10189
	5	2007-03-08	0.00183	0.00925	0.02524	0.08509
	6	2007-04-05	0.00188	0.00936	0.02996	0.08223
	Average		0.0023775	0.010435	0.032755	0.104525
	SD		0.0006072	0.00137163	0.00849624	0.030822
	Standard Error		0.000271556	0.00061343	0.00379975	0.0137844
xprG1	1	2007-02-06
	2	2007-02-20
	3	2007-02-27	0.00114	0.00382	0.0119	0.04461
	4	2007-03-06	0.00147	0.00465	0.01794	0.03076
	5	2007-03-08	0.00172	0.00644	0.02207	0.06809
	6	2007-04-05	0.00179	0.00582	0.0164	0.0505
	Average		0.00153	0.0051825	0.0170775	0.04849
	SD		0.000294052	0.00117298	0.00420057	0.0154662
	Standard Error		0.000131508	0.00052459	0.00187861	0.00691689
