# Supplementary material for: A p53-like transcription factor similar to Ndt80 controls the response to nutrient stress in the filamentous fungus, Aspergillus nidulans
Source: F1000Res. 2013 Mar 4;2:72. [Version 1] doi: 10.12688/f1000research.2-72.v1 (PMC3821154; doi:10.12688/f1000research.2-72.v1)
Supplement: Autolysis data — To monitor autolysis, six flasks containing 50 mL of minimal medium, 10 mM ammonium tartrate and vitamin supplements were each inoculated with 3 x 108 conidia and placed on an orbital shaker. Flasks were removed at 24 or 48 h intervals, the submerged mycelia harvested using Miracloth (Calbiochem/Merck). The dry weights of the mycelia are recorded in this file. [file f1000research-2-1226-s0001.tgz]

Archive with 1 entries (1 files):
- Autolysis_data.xlsx
