# Supplementary material for: A p53-like transcription factor similar to Ndt80 controls the response to nutrient stress in the filamentous fungus, Aspergillus nidulans
Source: F1000Res. 2013 Mar 4;2:72. [Version 1] doi: 10.12688/f1000research.2-72.v1 (PMC3821154; doi:10.12688/f1000research.2-72.v1)
Supplement: Autolysis data — To monitor autolysis, six flasks containing 50 mL of minimal medium, 10 mM ammonium tartrate and vitamin supplements were each inoculated with 3 x 108 conidia and placed on an orbital shaker. Flasks were removed at 24 or 48 h intervals, the submerged mycelia harvested using Miracloth (Calbiochem/Merck). The dry weights of the mycelia are recorded in this file. [file f1000research-2-1226-s0001.tgz › Autolysis_data.xlsx]

## Sheet: Sheet1
Strain	Genotype	Day	Expt. 1	Expt. 2	Expt. 3	Average	STDEV
niiA4	WT	1	216	233	233	227.333	9.81495
niiA4	WT	2	214	232	226	224	9.16515
niiA4	WT	3	192	172	163	175.667	14.8436
niiA4	WT	4	125	134	126	128.333	4.93288
niiA4	WT	6	76	72	89	79	8.88819
niiA4	WT	8	43	58	57	52.6667	8.3865
MK85	xprG1	1	218	100	83	133.667	73.5278
MK85	xprG1	2	210	209	214	211	2.64575
MK85	xprG1	3	104	105	84	97.6667	11.8462
MK85	xprG1	4	56	45	68	56.3333	11.5036
MK85	xprG1	6	18	28	53	33	18.0278
MK85	xprG1	8	7	21	41	23	17.088
MK198	xprG2	1	188	178	177	181	6.08276
MK198	xprG2	2	242	263	228	244.333	17.6163
MK198	xprG2	3	197	190	203	196.667	6.50641
MK198	xprG2	4	173	159	166	166	7
MK198	xprG2	6	126	118	157	133.667	20.5994
MK198	xprG2	8	93	118	109	106.667	12.6623
MK422	xprGD	1	259	270	206	245	34.2199
MK422	xprGD	2	213	256	254	241	24.2693
MK422	xprGD	3	213	249	226	229.333	18.23
MK422	xprGD	4	188	222	211	207	17.3494
MK422	xprGD	6	152	205	198	185	28.7924
MK422	xprGD	8	126	153	173	150.667	23.5867
MK505	xprG2 ndtAD	1	215	185	206	202	15.3948
MK505	xprG2 ndtAD	2	229	225	254	236	15.7162
MK505	xprG2 ndtAD	3	210	202	226	212.667	12.2202
MK505	xprG2 ndtAD	4	182	157	211	183.333	27.0247
MK505	xprG2 ndtAD	6	167	146	198	170.333	26.1598
MK505	xprG2 ndtAD	8	149	148	128	141.667	11.8462
